# Supplementary material for: Evaluating NetMHCpan performance on non-European HLA alleles not present in training data
Source: Front Immunol. 2024 Jan 16;14:1288105. doi: 10.3389/fimmu.2023.1288105 (PMC10825027; doi:10.3389/fimmu.2023.1288105)
Supplement: Supplementary Data Sheet 2 — Raw data for Figure 1. [file DataSheet_2.csv]

NMDPcode	NMDPdescription	HLA_A_coverage	HLA_B_coverage	HLA_C_coverage	HLA_DRB1_coverage
AAFA	African American	0.93142545501314	0.96761972357379	0.93662036280993	0.929027935725246
AFB	African	0.92509980992529	0.96574012331915	0.93288793297016	0.936682908611453
AINDI	South Asian Indian	0.97719012510022	0.84743991895233	0.90970946960602	0.870119389581869
AISC	American Indian — South or Central Am.	0.98253454591643	0.9523023323363	0.9750980358707	0.915723007535738
ALANAM	Alaska native or Aleut	0.98903098950313	0.97960753989076	0.96649625485867	0.959195961736405
AMIND	North American Indian	0.99151873912686	0.97713959886298	0.98664974118804	0.927207867469163
CARB	Caribbean black	0.91916182231467	0.96645014148268	0.92828014520287	0.934937602549348
CARHIS	Caribbean hispanic	0.97315464186249	0.95431802099942	0.95367647719151	0.897050305795652
CARIBI	Caribbean Indian	0.97230527644564	0.94418563772066	0.94346838357968	0.888244985464575
EURCAU	European caucasian	0.99635988869115	0.99105362012241	0.99384058061635	0.973630702703224
FILII	Filipino	0.69872107276587	0.60081275459138	0.8919111034902	0.83923392098949
HAWI	Hawaiian or other Pacific Islander	0.83546030623845	0.7630003214042	0.91045332115361	0.858092223597715
JAPI	Japanese	0.99104550023165	0.91003648434898	0.93220762257683	0.899736090448603
KORI	Korean	0.99746151099329	0.90747294912942	0.88244131010865	0.894310020882442
MENAFC	Middle Eastern or N. Coast of Africa	0.99469766774729	0.97539104950132	0.97145214373245	0.966770516698449
MSWHIS	Mexican or Chicano	0.96408522991946	0.89824593251224	0.96741972168123	0.836857531876038
NCHI	Chinese	0.98989615155984	0.88897498881045	0.89388091659503	0.834301332489116
SCAHIS	Hispanic — South or Central American	0.95918062125204	0.88739661698596	0.96024198931586	0.854872958846051
SCAMB	Black — South or Central American	0.93486464187954	0.94159369144445	0.9410499830361	0.905045842996177
SCSEAI	Southeast Asian	0.9592369884612	0.85181385223156	0.90796483792134	0.846793799453565
VIET	Vietnamese	0.9493158861859	0.72329195102877	0.87851801098544	0.663932709650512
