# Supplementary material for: Evaluating NetMHCpan performance on non-European HLA alleles not present in training data
Source: Front Immunol. 2024 Jan 16;14:1288105. doi: 10.3389/fimmu.2023.1288105 (PMC10825027; doi:10.3389/fimmu.2023.1288105)
Supplement: Supplementary Data Sheet 6 — Results of Gibbs Clustering. [file DataSheet_6.csv]

Allele	Peptide
DR12	YQEKVNLQERRKY
DR12	LDADREVTFLEASRFAQE
DR12	GPLHQLAQSVLEG
DR12	LNDLERIAQSDY
DR12	EDVKRELQELVQYPVEHPDK
DR12	TTVKLLEFFQNY
DR12	GNGLVVLTYIYFKRL
DR12	RLVMLYALHYER
DR12	VAQRMTVVVLKARHLP
DR12	PDIDTLQIHVMD
DR12	LSIKVKLLRSLPQRF
DR12	SELIRLINNAIK
DR12	LEVIHLIEEHRL
DR12	KITKSMKMVAAAKYARAERE
DR12	EGIPLIILAGKKYGSGNS
DR12	EELQANGSAPAADKEEPAAAG
DR12	DEVRILINDAYKR
DR12	YSSVINAIDSRRMQ
DR12	TPALLPLSGRRIPPL
DR12	LRVIRLVRVFRIF
DR12	VPVWDVEATLNFLKAHFSPS
DR12	LNESIIVALFQGQFKST
DR12	AIGVLIYMDQTKFPIV
DR12	IDQHTFEVLHAHQFLQ
DR12	AIGVLIYMDQTKF
DR12	TVIRVLKQKEVEQ
DR12	AGHEIREAIQHPADEK
DR12	DILHRMVIHVFS
DR12	TADLDLMKSHRFE
DR12	YALRSFDYEQFH
DR12	WEALIHQLKINPYVLSDKDR
DR12	SSNKIQMIQKTSFPEN
DR12	TVEQMKQNETTAMKK
DR12	DSMVRLMRYNDFL
DR12	LRKALNKLASHMVM
DR12	GTSIKYSCNPGYVLVGEES
DR12	DRKSRLMGLEALKSHIMAAK
DR12	EKDGDLYILAQNFFYEKIYPK
DR12	VNLLIFLLNKKFYGK
DR12	ETDKITLEVAKLIKDD
DR12	DKIRAILLYIFS
DR12	DLTDYLMKILTERGYSFV
DR12	EVKLTPLILKPFGN
DR12	DPLVQSLRQELYVE
DR12	EATARLIDDEVRILINDAYK
DR12	DRIKANSSPGNNSVD
DR12	EMNIEIIRNTLYK
DR12	IPDATGRLEILQIHTKNMKLAD
DR12	QVIRIICILSHPIK
DR12	NKAKLISETRRRFE
DR12	LRSKVTAIKSLSIEIGHE
DR12	TPAVRTVPQYKY
DR12	DLVKVIQQESYTYK
DR12	IGELTQLKELHIQG
DR12	VPATKTVHLQSRARYT
DR12	APKLTQLYYLLAKHY
DR12	RDLTDYLMKILTERGYSF
DR12	VPVVQAYAFGKYL
DR12	RAKKVAVLVMGRMKR
DR12	DIKEDGIVPLRYVKFQ
DR12	RRNIHKLLDEVFFSE
DR12	TIQNIVAGSTYLFSTKTH
DR12	EPGIAVLDNRIY
DR12	FGSLVALKELDMH
DR12	TDLKQLNQVNFTLPK
DR12	IEELKENQVPGDR
DR12	VSESIQALGWVAMAPKPGP
DR12	IIELKDLVVGTE
DR12	DLSSNIISEIKTSSFPR
DR12	KRVTVIKAPHYP
DR12	FKDGIRLLENPRL
DR12	DLERKYAVLYQPLFDKRFE
DR12	LWEIATLAEQPYQ
DR12	TDDQIIVALKSEEDSGR
DR12	DAFKSGIVQYLQKHSYK
DR12	DELHIVEAEAMN
DR12	LNGIKVLKLYAWEL
DR12	GYSLLPLSSETFKNEH
DR12	AVMALAYYNYEDLPK
DR12	VSAIRFLKTLRAG
DR12	VRETIEALRMAGIKV
DR12	KRIAAQKQEQFKVDR
DR12	FSQIVRVLTEDEMGHPE
DR12	EKKVKMLEQQRS
DR12	ITTLNHKLQDASA
DR12	PAPDTWIYPLIQMKPFE
DR12	YKPAVNQIECHPY
DR12	EELSILKWNTDS
DR12	ETLNELDKRRKEVLDAS
DR12	IFDAIAEIGNQLYLFK
DR12	SPDDPAGLLDLRQGMFAQL
DR12	ADSKTMLQCLKQNKNSEL
DR12	ITVGILVAQIFG
DR12	GAATTVTVLQGEIF
DR12	ILATVLSIPELLYS
DR12	YKNVVKIQKHVTFNQV
DR12	GSMLVTYPYDKPV
DR12	LDADREVTFLEASRFAQENEL
DR12	IVEVMNRHEYLPK
DR12	APLNPKANREKMTQIMFETFNTP
DR12	AIGVLIYMDQTKFPIVN
DR12	AEIIPQNQKAIASS
DR12	DWEALIHQLKINPYVLSDKDR
DR12	VFNIIMNMNEQNKQLEK
DR12	EDAVTFLKTKIYSV
DR12	NLDDLTLLKQLRKEQ
DR12	KLVIKKMDARKYEES
DR12	VDHLNLLKQFEHLD
DR12	LPIDDVLRIQLLKIGSA
DR12	LIPISLLVTLEVVK
DR12	INEPTAAAIAYGLDK
DR12	RHRLVPLLDRPFD
DR12	VVVRVLDERLVRL
DR12	LHQLSSIDFSGGN
DR12	IYEDEDVKEAIRRLPENLYN
DR12	ENYITLLERRSEG
DR12	SPRLRVHKTFKFVVV
DR12	RVESQLKILIRPMY
DR12	ARKQVEVFRQNLFQEAE
DR12	LDLSHNRLSFIKASSMSHLQ
DR12	EVVFDYLHATAYQNT
DR12	DAGTIAGLNVLRIIN
DR12	GDVTAQIALQPALKF
DR12	KKVKLAVLKYYKVDE
DR12	KKEFLRLAQTLRHYGY
DR12	TRLSRTPGNRIVYLYTKKVG
DR12	HQESLSAQLQVVYEHR
DR12	FRQIKRHCAEPFT
DR12	QGNIVRELKAQKADKNE
DR12	LTVDELLAIRIPLND
DR12	YLHILLISKAEDYR
DR12	LPSEVLYMLKNVRVLGH
DR12	HPSMNLLLRKTFDLY
DR12	IVRYLRSVQLPDG
DR12	LMALKKFVMVKFL
DR12	DGAPDLLVLTQEREE
DR12	VLEIWNLVFIQYNRE
DR12	VQTILEKLEQKAIDVP
DR12	IVKQMRILHVNGFNG
DR12	WGVLASLAYQRYK
DR12	AENIKALIEHEMKN
DR12	KPEPVYKLTQRQVNIT
DR12	RKKVKLAVLKYYKVDENG
DR12	TDLLTKLPAHTVG
DR12	EKLARDLKAVKYVE
DR12	YMGELVRLILVKMAKE
DR12	QRNQIYQIKEGTFQGL
DR12	SVDQVLQIVCVPYQ
DR12	APASIRLMDNKQFQFG
DR12	TLDIVRANTFVAE
DR12	EKEAIERLKALGFPE
DR12	QNIKILHSKQFG
DR12	AGNKADLASKRAVEFQEAQAYADDN
DR12	DPAGLLDLRQGMFA
DR12	DFTRILQMEEEYIQ
DR12	DGPVKVVVAENFDEI
DR12	TKEGILQYCQEVYPELQ
DR12	APRDAQLIKELGLRLLYA
DR12	RRNIVKLSLYRHF
DR12	GEIMELVLVKYQGK
DR12	GPGYDIRDWELRKIHR
DR12	DVLNILVAAAYRH
DR12	LRLVRILRSTVMVR
DR12	DIRHLWNHSIIE
DR12	MQGIKMLGELLEE
DR12	AGLLALSALTFAGL
DR12	FLAIVSGLRQEHY
DR12	DVKRELQELVQYPVEHPD
DR12	LAMYTNQAEQCRK
DR12	SVIRMLHDYIGDKD
DR12	VGRRRIKLLGILMMANV
DR12	MDMDMSPLRPQNYLFG
DR12	WNIATNKLTFLNSFKMKM
DR12	APPAPVHAQHALSFSNLHE
DR12	DNNIRQINQEAAH
DR12	PKIQKLLQDFFNGK
DR12	LKEEIKEMHGLRIFTSVPK
DR12	DENLALYVENQFREF
DR12	FSEVIKALKNHEDKIR
DR12	GDLESLRSLHLDGN
DR12	VFEYLDAVTYSCD
DR12	LTVKMLAGNEFQVS
DR12	RKKQIEELKGQEVSPKVY
DR12	DQNGMTPLMWAAYRT
DR12	SIQMLTLLRAFE
DR12	KQEIIKITEQLIE
DR12	DNNLAYLEAIHNFV
DR12	GRLMIRKLVAEKLNIPW
DR12	DVIKTRMQGLEAHKYR
DR12	ATSVKDLAQRSFR
DR12	MQIFVKTLTGKTIT
DR12	DYDIHFYPTFRY
DR12	KFTDIKEIPLWIYS
DR12	KDYIKRQIEYYFS
DR12	KQSMKKKLDKVLK
DR12	TDITSTRSLNYK
DR12	DGYKPLELLKITQEL
DR12	ENSRVSHYIINSLPNRRFK
DR12	GQYLERLKQFVSQE
DR12	DYNLLDLLLIHE
DR12	AATPAVRTVPQYKYAAGVRNPQQ
DR12	LPVGSNLTSNLASLVSQGMIQL
DR12	NSLMKKITLLKY
DR12	IKGIHPYHSLSYTSG
DR12	KLDHYKAKATRHIFLIRHSQYHVDG
DR12	FSILPMSHEIMPG
DR12	SPDIILPIHSLRNVRAIDYDPL
DR12	KSLVKLHKQVIYSVQRH
DR12	LPMEKEIEELKAKLLRAEE
DR12	NREKMTQIMFETFNTP
DR12	KENVLAVIRNIRYMSGGT
DR12	TRLLSALAGLLYA
DR12	DKGLVVAQMMWLMDH
DR12	ADIHHLKEQLAELR
DR12	GELIGTLNAAKVPAD
DR12	VPVNAVMAMKTKTYQ
DR12	EILYVLRHYIQKP
DR12	TDYLMKILTERGYSFTTTA
DR12	EIWNLVFIQYNRE
DR12	DPNPLIRALAVRTMGCI
DR12	NAVIVALSSKSWD
DR12	IERKQLDYLGIPLFYG
DR12	FFSRLEYLKELPVDK
DR12	GNKKDLHMERVISYEEGK
DR12	DRDVITALTHRPWS
DR12	VQLALSVLHALLY
DR12	KNDLRYIEMQHF
DR12	DGDSHILELLQNRELVPGRP
DR12	KAVQELWLRLYQSN
DR12	LSDHIVLLRARPVIN
DR12	SLHFVHMRGLPFQ
DR12	NPLSLLASVHQLQGFTYTAT
DR12	SKIVEMKDIIVL
DR12	KTSVIKGIKNQLIEQFP
DR12	IHQIILENYAYPGVL
DR12	GEVLPLPEANFPSF
DR12	RPADLDLIQSTPFKPL
DR12	GDSLTLQQLKALLNHLDVGVG
DR12	HVEIVRALLQKYADID
DR12	LADLRFLDMSQNQF
DR12	EEPKVKEMVRILRTVPFL
DR12	YSEIAIQMMMHMQPKEIC
DR12	REEIVRYLRSVQLPD
DR12	KEKVKKKKKKQHKKHSKKKKKK
DR12	SDLADLRFLDMSQNQFQ
DR12	KDGIRLLENPRLGSQ
DR12	EKPMNWQRARRF
DR12	GKELFIQQERFFLN
DR12	VLGNLVLMGALHFKPGSRRLIDI
DR12	SFKNMVPQQALVIRNG
DR12	ALKEIRKFAMKEMGTPD
DR12	KQPGITFIAAKFDGIL
DR12	ETQLGLAFLRGLSYHDGAL
DR12	TATTFLRQRGYGWL
DR12	GQDRIRPLWKHYFQNT
DR12	ETDKITLEVAKLIKDDF
DR12	WIELAPLSMPRIN
DR12	DEFSEVIKALKNHEDKIR
DR12	RRLVVLATPQVSDS
DR12	DSKTMLQCLKQNKNSE
DR12	LALLGKLDAINVEKA
DR12	LIKLLLLRGYAFN
DR12	EDVALQILLACPVSK
DR12	EELEGEITTLNHKLQD
DR12	EPRGIIPLENLSIR
DR12	IKKLTSLERLSFSHNK
DR12	TDDLRLLPALTVLDIHDN
DR12	GRWEIEELKENQVPG
DR12	QGDVVRELKAKKAPKED
DR12	KNLVAMKEILYG
DR12	GPVPILHIKSQLWLL
DR12	VQTEIALLLQRKQEL
DR12	LRDLKSLKILSIK
DR12	TSLMAFLRQMSVKGDG
DR12	DELRKALNKLASHMVMKDK
DR12	IPGEKDSVICLKGSQWSDI
DR12	DVNQQEFVRALA
DR12	LSDHIVLLRARPVI
DR12	LPQKIIYLNQLLQEDS
DR12	VFSQIEILTPPNM
DR12	IHLEIKQLNRQLDM
DR12	IGLTALSAIAISR
DR12	ADLAHVLSLPLRIYYYI
DR12	TNEKLQQLFNHTMFI
DR12	PHIERLRTHSIES
DR12	LLQEIGVLDQREY
DR12	EGRVYKCLFNHKFEE
DR12	SIWDIRILPNFNAS
DR12	MNVKVLDFEHFL
DR12	KTELAKQTAKYMHKDA
DR12	LQALRGLISYLEAG
DR12	ETLRLVKAFQYVETHG
DR12	KLTVIVLEAKNLKK
DR12	RPTTFAIIENLKYFLLKKDPSQP
DR12	VKQKALRVLKQKRM
DR12	RKKMVRELMQVVLAR
DR12	LVIKTLVQHNLFY
DR12	IDLDKEKRDAFVYAIKNHYWYQ
DR12	LINLHLMHTSYFL
DR12	KLVKRLGAGQFG
DR12	LELHQLKQQVMDE
DR12	YDLRSLENYHFVDEH
DR12	LVEILKEKNYFSE
DR12	DAVDALMQKAFNSS
DR12	MNIIKKYRCFSY
DR12	ENIKALIEHEMKNG
DR12	EALIHQLKINPY
DR12	KLKPIQILSNPLSTY
DR12	DGHKVIMSLQQKDLR
DR12	KRGRKKLLYIFKQPFMRP
DR12	KNITVLFLHSNKL
DR12	WRAPIASIHSFELDLL
DR12	VQRIQTLSQLLLNL
DR12	LVRKIVAKSSLQYSSPAP
DR12	YDELVLMMQRVFR
DR12	IVLLRALPVPRA
DR12	YPDGRVCISILHAPGD
DR12	FPKPGTLVQCLRLPKFAEE
DR12	SGKLRLLEIVSYK
DR12	KVGQLSQLTQLELK
DR12	EGEITTLNHKLQDASAEVER
DR12	LESMIPIKMVNFPQ
DR12	DAGSYKAQINQRNFEV
DR12	LPATYEIGIVRQFPFSS
DR12	VIFADVAQPDQTRIVALNAHTFL
DR12	KVQTLEAWVIHGG
DR12	ESGQVVAIKQVPVESD
DR12	IPKSAIRVIHALSENEL
DR12	IAQLRFLLSLPEHR
DR12	EVRKRLNELRELVHYYE
DR12	KQLQLLKAQLDAA
DR12	KNVWMINHLQEARQAKGYDNPSFL
DR12	LLEKIRVLEAEKE
DR12	VKTKVFQLKRKEYEMK
DR12	DEFSEVIKALKNHED
DR12	DDPPNVHIIGNLPFS
DR12	QEIAQLQREKYS
DR12	ARVITEEEKNFKAFASLRMA
DR12	VPVGLRGLMMAVMI
DR12	AVCLAVLQALSVLHA
DR12	SAHIVTLKNGRVVM
DR12	HELVIKTLVQHNLF
DR12	LSKEVRNLKWLGFRVP
DR12	GPAPRAPLDFRGMLRKLFSSHRFQ
DR12	ISTMEGYKYPVYG
DR12	GRRITKLDQILLN
DR12	LKEQLAELRQEFLRQ
DR12	DPNFVKDLEEDLYEL
DR12	GIELAYLEQLHG
DR12	NIHTIIAAAAVKFNSDQ
DR12	ERLRELDLQRNYIFEIE
DR12	LDIGWQLLRIFPKEM
DR12	GPITANSEQIARLRSELDVVR
DR12	KFDIWFQSHQIFH
DR12	IPLEVVSETALNFQ
DR12	VDEAALRQLTEMGFPEN
DR12	NDSSVIISALKTYLVSGQP
DR12	FNSVQELVQHYMEVND
DR12	SGALIRPLPSQQMFE
DR12	KQIEELKGQEVSPK
DR12	RKALNKLASHMVMKDK
DR12	TLQMLRNPAIAVALP
DR12	PTGKQLADIGYKTFSTSMML
DR12	EPSLSPKLTCLQNLKWSTA
DR12	AGEGRVYKCLFNHKFE
DR12	SQYLKLLSSQKYQI
DR12	TRAVEPLRTFSVLEPGGPG
DR12	DKAMQHISYLNSRQFPTPG
DR12	EVMRILISRSLL
DR12	GRDLTDYLMKILTERGYSFTTTAE
DR12	AGSYISALRVNKVIE
DR12	GIDLLRTYLWRC
DR12	VSDEMVVELIEKNLE
DR12	VFNIIMNMNEQNKQLE
DR12	GRRRIKLLGILMMANV
DR12	LDLSYLQREAYDRDFL
DR12	NDNIIKWLYFPDFIVRP
DR12	NNNAIMSIQENAFSQT
DR12	GEEKIKKLHQERMIL
DR12	ERLSRYQQFKDFQR
DR12	SDNNIRQINQEAAH
DR12	SSSAVFLIIKLLYEK
DR12	EDEDVKEAIRRLPENLYNDR
DR12	SDDDLLPLEHWIFNSE
DR12	HPNIVSLQDVLMQDS
DR12	IFPKIKKLQERDYF
DR12	GTPSMRELRSALL
DR12	SVFSLLAIAIERH
DR12	AILAFLVNHDFT
DR12	PGGAGSDTLVRYFANEPFADFH
DR12	KIITHLRKEKYNADYD
DR12	IAQLSDIHAVKELNLQEYRQHP
DR12	DRGKSAILYVKSLLWTET
DR12	ISKTIATSQNRIY
DR12	EADKNDKSVKDLVILLYETA
DR12	LRKDQLKKLPVHKFKKGDE
DR12	TSVIKGIKNQLIEQFPGIEP
DR12	DPMGDTLEPLSTIQYNVV
DR12	STPFRYLLTPSMQK
DR12	NVAKLLYMHMLGYPAH
DR12	YNTYQVVQFNRLPLV
DR12	RIEELRAKPLME
DR12	YPSIAHLVQKLSE
DR12	AEIIPQNQKAIAS
DR12	IPKDEHILRFLRARDFNIDK
DR12	PPYADIHPMRAIFMIPT
DR12	DPTIKELESIISKR
DR12	TLYHLRLLVQDKFE
DR12	GVGVAVLNRLLYA
DR12	VPDHVITRLMMSELEN
DR12	LKNLNHVSYGRLT
DR12	FPDSEQRLKIDQILVAHPYMKDLN
DR12	KTETQEKNPLPSKETIEQEKQAGES
DR12	KLKSLIRLVKHWYQ
DR12	QGEITILSVGRF
DR12	ITFIELIKNPAFKFW
DR12	NSDNDKVQKCSHYLFSEE
DR12	EVIQLNIQWMEK
DR12	KNKINLKQQLKYAVQ
DR12	TMGMTQLRIIFY
DR12	KKDVEFLAQLKL
DR12	KEDHARLRALNGLLYKALT
DR12	GYLSSLHLKAFTYI
DR12	RKGINTLVTYDMVPEP
DR12	VGDSEVAAIGQLAFLRH
DR12	TVLMRLVASAYS
DR12	ISAMQMFNMDRVN
DR12	KYRIKLLDTLPLPG
DR12	HPYAIAVFKNEIYWDD
DR12	ELIEFRRIAAYLFKGNNR
DR12	FTQKLQELKNKYYQVPR
DR12	FSQIEILTPPNMT
DR12	APFQIIRILQEAGADIS
DR12	WSQLSIFRASKYS
DR12	RNWQVYRLVTYIF
DR12	TQPETIAVMSWMKSYPFVLS
DR12	LPKLHIVQVVCKKY
DR12	DGDRMEIIELANHPY
DR12	RDKGLVEKLTAYAMT
DR12	DQKTQLIEALQNVDY
DR12	LDVLEIMRNIHI
DR12	KLSGLTTNVVDIILAHHFG
DR12	LAQLIWSRALGFPLERP
DR12	GPLTFQLLHILPFDSV
DR12	SQEIKDLILPKISDP
DR12	PSPVVIKKRIEGLIEREY
DR12	YLEQLHQLYSDSF
DR12	NDAGSYKAQINQRNFEVTT
DR12	QNGVSQLIQREFQT
DR12	ASRVIRELKFITTSG
DR12	DQLKKLPVHKFK
DR12	LPMRMLPSIIFTC
DR12	LDMTTLTIMRYLP
DR12	AGFISVLKLFRMR
DR12	QQQLEQLSAMGFLNR
DR12	SSVQLRVLYGPKIDRA
DR12	EVEVFEYLDAVTYSCDPAPG
DR12	LEILQLLKGKLVVGHDLKHDFQ
DR12	KNMVPQQALVIRNG
DR12	KVEEEIVTLRQVLAAK
DR12	IIFSIKPLQFHIFAEDQLHH
DR12	FGFIERNKAILSEKQV
DR12	DMTKIHALITGPFDTPY
DR12	KDYITFIEGRSY
DR12	EREAIAVFMEHSFKDEN
DR12	VFRMNQAPTVGFE
DR12	SIMDILNIKISHF
DR12	IIRSMPEQTGEK
DR12	VYQPMEKLYMVLITTK
DR12	KAMLVFAEHRYYGE
DR12	KKLELLRQNAVR
DR12	LETTVKLLEFFQNY
DR12	ASKRAVEFQEAQAYA
DR12	TPSGSISLIKSMHL
DR12	DPETQKVSFFTSLWNHPF
DR12	DPQFEPIVSLPEQEIKT
DR12	PSPFLRALKTQNFK
DR12	SFNPLRHLGSYSFFSFP
DR12	IGPTKDGLIVPIFQERLLA
DR12	DTRKIIKAMLSYVWPKDRPD
DR12	PFGMNIIKKYRCFSYLPI
DR12	ILRSQLIVLLKHKVFVER
DR12	RETAIRQLEADILDVN
DR12	KPATKTDQVIQSLIALVNDPQP
DR12	NSVVSLSQPKMDEL
DR12	AAVFIAQLSQQSL
DR12	IQNVIKLVDELME
DR12	PVVRWLNEQRYY
DR12	NKIKKLTAKDFADIPNL
DR12	KKNRVLQIIPYEFNRVI
DR12	VITGIRIIKMYAWE
DR12	YPVEINESEPIVVYD
DR12	SPLDNGDLIREIWHYQYLSWP
DR12	SRKELQQLLQEAFARHG
DR12	KKLLYIFKQPFMRPV
DR12	GFNIKTLEHRGF
DR12	EDLKLVGISQPKYAAE
DR12	TINLFPATLFDA
DR12	EDGALAVLQQFKDSD
DR12	KAEAIRILAAALTQHNG
DR12	QFAVHVLQAAGFHN
DR12	NQIGLKILEQPHA
DR12	DGSIKMKPLMGVIYVPL
DR12	GIVILLPHGYDGAG
DR12	ALVVALVAERFA
DR12	DLDPEREVTFLEASRFA
DR12	GASVIRMLHDYIG
DR12	AVTITLKTLQQQTFK
DR12	EPRFVLRALRMLPS
DR12	LVMLYALHYERH
DR12	GPRELLKKFRQARSQVVFSA
DR12	KKVSLLQNESVEKNK
DR12	LPSRKTLYQLQAERIR
DR12	EQKDYWETELLQLKEQNQ
DR12	KEIEELKQELIQ
DR12	KRNRIKIVEGLTFQGLD
DR12	ALTIQLIQNHFVD
DR12	LPMEKEIEELKAKLLR
DR12	EIKLKILPVLGFLG
DR12	GPLVILDHVKFPRY
DR12	GQDKIRPLWRHYFQNTQGL
DR12	VDVLRALGAEIVR
DR12	KIKEITYMHSEGILA
DR12	RRQVRELQMRLDIR
DR12	EKLAELRKLCQGLFFR
DR12	FSDLQQVSRIAAYAYS
DR12	SPIKALSNQKFR
DR12	ILIRDNVRTIGAQVYEQVL
DR12	VPATNDTIKRLESKLLK
DR12	PSRVVVVAKTTRYEF
DR12	NKEMIEALKQYAMDY
DR12	VTDILCHMMPFYSYDIPH
DR12	DLRQGMFAQLVAQNV
DR12	EEIKEMHGLRIFTSVPK
DR12	THFQLVQMKDFRFSYK
DR12	SRYQDILVFRSKTYGNVL
DR12	VGEVLKQLTEEKFIVK
DR12	DRIENIDHLGFFIYRL
DR12	LALYVENQFREF
DR12	TRRELAKMKQEPVKP
DR12	GPTKDGLIVPIFQERL
DR12	RKKLLYIFKQPFMRP
DR12	GSHTVLELLEAGYLPV
DR12	NIVRELKAQKADK
DR12	KAILQLKQQRDK
DR12	KKLITHLKPHTFY
DR12	VLHAIYSLSYPM
DR12	EIEKILCHKFMRF
DR12	KGGTWEFLQAPAF
DR12	VALDGGSMLVTYPYDKPV
DR12	KAQGQKKVEELEGEITTLNHKLQD
DR12	ETSRITVLEALRHPIQV
DR12	KQQEHEVQWLREHLAM
DR12	GPQHRSGWKQEIDILRTLYHEH
DR12	RRNIVKLSLYRH
DR12	IDEIDAIGTKRYD
DR12	IINIMSAEDFPLP
DR12	GDDKKGIVDQSQQAYQEA
DR12	SYKKNLMALKKFVMVKFL
DR12	DLDHLTHVTRLPAHREG
DR12	FIYRLCHDKETYKLQR
DR12	LDPEREVTFLEASRFAQE
DR12	MANIPLLLYPQDGPRSKP
DR12	KGILTVDELLAIRIPLN
DR12	EIPLKILAHNNFVG
DR12	REAIAVFMEHSFK
DR12	DPGAKDVVHLDSEKDFR
DR12	LERELKQLYLERVLK
DR12	ASTDLKQLNQVNFTLP
DR12	ATIIRQNQALRLRARK
DR12	SRRLIIVLSKSYM
DR12	IYIADLGNIRIR
DR12	NGITLDLLSQRLYWVD
DR12	PPEERTIEYLEEVAIT
DR12	LRVTHLYQLKQHNIL
DR12	IRIIPAKKYVKLR
DR12	DGLIELRKLEAAEDIAYQ
DR12	GEAKVVLLKAAYDV
DR12	KEIKILNIFGVIKGFVEPDHYV
DR12	DTLSIHYLMLPRVRE
DR12	GVFEKLDEYIYR
DR12	DEVHMLDIESFS
DR12	SDRAIFMLRDGSYA
DR12	VRNWISQLQMHAYCENPDIV
DR12	ELAIHILKSMGLEVV
DR12	EVSRLRMLLKAKMDAEQDPNVQ
DR12	EVEKAVHLLKKFQILDFTSPKQ
DR12	HNNLLSILRAHEAQDA
DR12	EPIPFSDLQQVSRIAAYAYSAL
DR12	TIQLIQNHFVDE
DR12	EDEDVKEAIRRLPENLYN
DR12	GVQLRRLSAVNS
DR12	FPLFVLALLKQKSFQTG
DR12	KARRKLIYEKAKHYHKEY
DR12	EVRKLVALKTNGDG
DR12	VKLAKAGKNQGD
DR12	RKGINTLVTYDMVP
DR12	SPEPTLEDIRRLHAEFAAER
DR12	IGTAIQFLHSHNIA
DR12	NYNTLRHLVAHLFR
DR12	KEAKDLTELVQRRITYL
DR12	TNELLKELGSLPLPLSTSEQR
DR12	NIRQQDVFMFLT
DR12	TPSDHPLLPLIWQKF
DR12	KEQLAELRQEFLR
DR12	NFLTPLRNFIEGDY
DR12	HNGLKALMQFAVAQR
DR12	AIIYQYMEEIYHRIPD
DR12	ALKEEIKEMHGLRIFTS
DR12	GPNQDLTVLEMKRENPQ
DR12	QNGIVPIVEPEIL
DR12	VPDKCKFLHQERMDVC
DR12	KAIMKLDIEQYR
DR12	EDEDVKEAIRRLPENLYNDRM
DR12	LPRPIHESIKTLKQHKYT
DR12	RPALRALGSLHLPTNPTSLP
DR12	DETRTIISLDTSQM
DR12	NPAAGSVILLENLRF
DR12	ISIVEALTLLNNHKLFPE
DR12	PDGGLMLPLREPVVTLE
DR12	DYLMKILTERGY
DR12	DKAQIEKRIQEIIEQ
DR12	AKVRIQTQPGYA
DR12	ETELLLIGAPLFYG
DR12	TPSQIMSLEKEIMDKHL
DR12	IPDLKLLVEKKF
DR12	HVLRIHVLEAQDLIA
DR12	ERESSIRQLEADIMDIN
DR12	MEINHLHALFMSRNPD
DR12	HSKFLKILSGDPY
DR12	DKITLEVAKLIKDD
DR12	DYGVYLLNKNIAQLRYQ
DR12	FLGLSLLNTLHIGN
DR12	DELTLLHLREFDKKKL
DR12	SVTLLVARVFQK
DR12	LEKIRVLEAEKEK
DR12	APLEWLRYFDEK
DR12	NPTLLGVLNGKKY
DR12	ETIHLMALRELNI
DR12	KSVNVKPLVTHRFPLEK
DR12	NPGLILLHDILM
DR12	IERVNWMYFYEYEPI
DR12	RMKLKAEAYQKYG
DR12	LYGLRMLQQLYVSQNAI
DR12	NIEILYLGQNCYYR
DR12	DNNPVVVLENELM
DR12	MGDILYKLSSMKFK
DR12	DAVFQQIALSYSK
DR12	KINEIRQMSGAQIK
DR12	GALRPLVQATVPATP
DR12	ITTLNHKLQDASAEVER
DR12	LKEIRKFAMKEMGTPDVRIDTRLN
DR12	SDTGVLYALRSFDYEQFH
DR12	KTMLQCLKQNKNSEL
DR12	GAVRLILAFAYRAPE
DR12	DGLRELKRLKVLRLK
DR12	LIHERESSIRQLEADIMDINE
DR12	EKIEVLQQHENED
DR12	NLKMLLLHHNRFLCT
DR12	SGLLALPLHDFL
DR12	LPPGQEGDIGIQVLPNRPFG
DR12	INMRTIRPMDMETIEA
DR12	SEVIKALKNHEDKIR
DR12	AKAGRQGEITILSVGRFR
DR12	VDNEIELLRAGAFL
DR12	FIRYLLEQDFPG
DR12	LPSQYITGLAEHLSPL
DR12	EVHNLLIIDQHTFE
DR12	DPNVQVDHLNLLKQFEHLDP
DR12	SNSELIRLINNAIKNDL
DR12	DTNKLEAIAQEIYVD
DR12	TITLKTLQQQTFKI
DR12	LPADSVNIKILNAGAWSR
DR12	DTKEGILQYCQEVY
DR12	KFTDVAEIPAWVYLLK
DR12	KFGINRLVNSGIY
DR12	GEWAIRKLGLVKYGE
DR12	RPVRLMKVFVTR
DR12	IPPKFSMKRLTAGLIA
DR12	ENIVSFIEKSYK
DR12	IYDLIKTLKAAKIR
DR12	APVKKIQASTMA
DR12	AEAIRILAAALTQHN
DR12	RILHYLKAKEYSH
DR12	QPQKLLILDARSYA
DR12	ESGQVVAIKQVPVE
DR12	KTIIPLISQCTPKVDFPQ
DR12	GKEYLIMGLDGATYD
DR12	KEILHCLKNKYFKEL
DR12	STAFRYLAQYYFKCK
DR12	VDPVATIAIFNALHVD
DR12	KIDLRTLEFQVFR
DR12	NRNRIRLIEGLTF
DR12	KFRTSEAQELTTVKMSKF
DR12	DPLSITFMDQHNF
DR12	SPDDPAGLLDLRQGMFAQLVAQNV
DR12	EVPEVRALIEWIRR
DR12	SPNVYTEKKEIAILRERLTELE
DR12	FELLKVLGQGSFGKV
DR12	RLRALVVIPIIF
DR12	AEAIRILAAALTQHNG
DR12	IKIFQKGESPVDYDGG
DR12	KPRVDILKAHLMKEGRL
DR12	NPNPTGVQNPHIERLRTHSIESSG
DR12	STKMRVLCEQRY
DR12	IFQRKVKVIVMLTELKHGDQ
DR12	FEQNLSEKLSEQEL
DR12	KVKVIVMLTELKH
DR12	WQSIKILPARPIK
DR12	RKRTIIALGHLVMSCG
DR12	VDPTLLKTFEALKF
DR12	VGATLKLLKIFQYTNF
DR12	KVEPLLLLKAARILQ
DR12	MPPEMQLKVLHSALFTFD
DR12	DVETAIKVLRQAGYYS
DR12	KEDTKELVVAKAGVYY
DR12	FPLDKMTYLKIQSFINR
DR12	KTFIKSMHQPKIL
DR12	LKPIQILSNPLST
DR12	SAVISVLMHQFD
DR12	TIQLIQNHFVDEYDPTIEDSY
DR12	TTVSIGVLVARFFKP
DR12	YLTTLRALYLSDN
DR12	DRAKCFEKNEAIQAAH
DR12	SPELQKQIRQLESHLSLGR
DR12	GEPLQVERTLIYY
DR12	SEIRAIRQARAR
DR12	VQGIIIYRAAYFGVY
DR12	ADIIQLPQIVVVGTQ
DR12	LNKVTSLHNQAFEIE
DR12	ANIEILYLGQNCYYRNPC
DR12	RSSVFALRAFNVEL
DR12	QREIQILKALHSDF
DR12	LTEMETLQSQLMAEK
DR12	EELKAMLVFAEHRYYGES
DR12	IKVTRLQYLNALLATRAQ
DR12	LEGDAALNRLFQQIYSDGSDEVK
DR12	IRQQIMALRVMTNKLK
DR12	KNEQLRLLKILDM
DR12	DEHTRRELAKMKQEPVKPEEGRDM
DR12	SEMVELVELEIREL
DR12	VGMEINHLHALFMSRNPD
DR12	DVKIVILPDYLEIA
DR12	VKNENLENLEEKEYFGIV
DR12	ILIRNIPGYARSVYS
DR12	TEAVAQLAQELYN
DR12	ARQDVEALLSRTVRT
DR12	GPNIYELRTYKL
DR12	TGTIKLLNENSYVPREAGSQKDE
DR12	DPLVQSLRQELYV
DR12	SGQVVAIKQVPVE
DR12	VAPMLQVLSLRNMGLHS
DR12	IGVVTAEEALNYG
DR12	DPMILSCLMEHLYTEKMV
DR12	RRIQIMLLRSLLMVT
DR12	ITIMPAFIFEHIIK
DR12	ILDIHFLSQADFL
DR12	AVQHVNLLKEWSNSL
DR12	IPVQTISRAAAEKL
DR12	KELRCLLGLYFG
DR12	IIFSIKPLQFHIFAEDQLHHSF
DR12	DELRKALNKLASHMVMKDKNRHD
DR12	QVIDISMILAEAIR
DR12	NPELLTQMVSKGFLGRK
DR12	DDEVRILINDAYKRTV
DR12	EPAFKATFIIKIIRDEQYTAL
DR12	ELLVPLTSSMYVPG
DR12	VQIKQMFAQMYQK
DR12	ASQPETKAIIENLIQKQDFS
DR12	EHTRRELAKMKQEPVKPE
DR12	DDDWEALIHQLKINPYVLSDKDRA
DR12	IRIATLVQYFFYKN
DR12	IQYPLKKLDLVAIPDF
DR12	NDLKLLRHHLQIPI
DR12	IDKRLQELGARHFYDT
DR12	KYQIRIQIQEKLQQ
DR12	IKPLQFHIFAEDQLHHS
DR12	SKVNIIPLIAKADT
DR12	HQKQLESNKIPELDMTEV
DR12	KFQKGIIQYLKKFSYRNA
DR12	EQKKLEELKAKAAGKGP
DR12	LKKNMILMTNHFY
DR12	YSIVDLHSITVPQDP
DR12	SALTIQLIQNHFVDE
DR12	VPIEIEGTTHQVYVLKRPYV
DR12	DQIIVALKSEEDSGRV
DR12	LYVNVAPRDTTV
DR12	AATPAVRTVPQYKYAAGVRNP
DR12	DLKKKELKSLDIYSFIKE
DR12	YILYNKGIMGEDTYPY
DR12	APDSLQKIESLGYNRL
DR12	GDAALNRLFQQIYSDGSD
DR12	SRHRLVPLLDRPFD
DR12	LVDALLFIHYLA
DR12	LVDLRNYQYTLHN
DR12	QLKALLNHLDVG
DR12	ISVLKLFRMRSLR
DR12	GVGKSALTIQLIQNHFVD
DR12	HQKQLESNKIPELDMTEVV
DR12	SVIVANKAAFHKS
DR12	EEEIVDLRERHYD
DR12	DPVAYRLEPLILKHYSNI
DR12	AAVIAMVHYLMV
DR12	SPDDPAGLLDLRQGMFAQLVAQNVL
DR12	RLRELDLQRNYIFEIEG
DR12	DLTDYLMKILTERGYSFTT
DR12	YSNLIKLLMSEDYFT
DR12	NREELSALVAPAFA
DR12	HVSELTAYFFSHK
DR12	GPTEGVVPGNALVVDPRRPFR
DR12	FVPFRKLQFGRYP
DR12	VRQLKEILARNFV
DR12	DTEVASLVPLHSHSYRKDHRPR
DR12	AELAIHILKSMGLEVV
DR12	RDLIKVLKWYVDR
DR12	LRSVRPLRLFVY
DR12	ISTLTALRIERLL
DR12	SEKVLLHLLKHPSVNQE
DR12	GAHLVTLELHSEGTT
DR12	TGTIKLLNENSY
DR12	KEKEKIEREKEELME
DR12	KDQVAYLIQQNVIPP
DR12	VDHSTIHSQETKHY
DR12	GLTVRQLKEILA
DR12	LAKIYAMHWGTD
DR12	SPVVSQLEAGHFF
DR12	TADLDLMKSHRFEDVPG
DR12	KTSMRSIIFANY
DR12	VPLQAVVEERTVSFKL
DR12	DGAVVQNLDQLYIP
DR12	AGGGFLAALSAGRYL
DR12	VDKIRTIAQAVYG
DR12	LANMISEPRISYG
DR12	AVVSLLQFPIFT
DR12	NPTNTIFDAKRLIGRKFE
DR12	ITFLEILPQELASS
DR12	RSRMLLLQPQARYQRVA
DR12	GALAVLQQFKDSDL
DR12	DPMFKLVAQLYKIV
DR12	AAVIIMAVAPLFDTK
DR12	HTGKIKALKIHKN
DR12	LMWLSFRKVQEPQGKAKRH
DR12	RDVQHIIVFTATRYEDRR
DR12	REKTFIKSMHQPKILY
DR12	LPDEKGRLQILHIHTARMR
DR12	LEELSAEHYLPI
DR12	KQRLKRLRNIHY
DR12	FLQAIHQLRSVKMEQ
DR12	TNALRQLQGFPF
DR12	LALLRRLTVLPFAG
DR12	KIEKIYIMKADTVIVGT
DR12	LKVLLALKLHKMR
DR12	LDTLSEESYKDST
DR12	RPGWLRYIQRTPY
DR12	SKENVQPLRQGRIM
DR12	EARKKLAQIRQQQYKFLPS
DR12	ARHNLIINIMSAEDFPLPYQ
DR12	EAAKVRIQTQPGYA
DR12	DQIRIIIQESALDYRL
DR12	TNRGITRIRGTSYQSPH
DR12	DVGTKTTIRLMNSQLVTTEK
DR12	GTTHQVYVLKRPYVD
DR12	LPVEDKIRIIAQKIYGAD
DR12	LKRNFLELTELKF
DR12	EKLKFIKGTDYQ
DR12	KGIIQYLKKFSYRNAK
DR12	TILEKLEQKAIDVPGQV
DR12	ADNLVLNLQDESFTRG
DR12	ADKGTVLALTENNFDDTI
DR12	ADIIQLPQIVVVG
DR12	YSDAIVWLKEHDVKKEDG
DR12	YLMKILTERGYSFVTTAERE
DR12	FERYMAQLKCYYFDYK
DR12	IDKKISRLDAELVK
DR12	LFPLRCLQISSF
DR12	KRIRLLQFVTGT
DR12	DELEIIEGMKFDRGYIS
DR12	KIKEIKSPEMAE
DR12	VATVRALKMHGGGPT
DR12	PPIGQRALHYLGSHAF
DR12	LEPTVIDEIRNGPYR
DR12	HGKLDLLRAYQILN
DR12	ELIEFRRIAAYLFK
DR12	IRDNVRTIGAQVYEQVLR
DR12	SHNRIQLLDLSVFKFN
DR12	EIALLNNIPYHEG
DR12	KDLDPEREVTFLEASRFAQE
DR12	IQIEQIRILKSPQE
DR12	AEHLTFLEHKSFR
DR12	GPVRALDVNIFQ
DR12	LRLLKKHNYNIL
DR12	KPAFASLLRFHQFHP
DR12	YEPMWHLWQALYPGDA
DR12	FPHSQTMIHLLQALDV
DR12	GTSWIEALMEKPF
DR12	LGNLVLMGALHFKPGSRR
DR12	AAQNISKTIATSQNRIYLTA
DR12	KDYLRNMKEYEVDN
DR12	VYITTNGAVYIL
DR12	NPLSLYVMHPFWNT
DR12	DLRFKITIIPQDPV
DR12	LPEIYIQLQREYQ
DR12	LSAVVSLLQFPIF
DR12	ELNHQKQLESNKIPELD
DR12	SNLIKLLMSEDYFTQA
DR12	VKVIVMLTELKH
DR12	TSQIQRLIVAREH
DR12	LSHNRLSFIKASSMSHLQ
DR12	KTSLILSLVGEEFPEEVPP
DR12	ARKKLAQIRQQQYKFL
DR12	SGAGKSTILRLLFRFYDIS
DR12	DKESHIKTLTERLLK
DR12	LLLSRPVLEGLRAAGFERPSPVQL
DR12	KQEIDILRTLYHE
DR12	TKKEITFFQTHPYFRV
DR12	KGIMGEDTYPYQ
DR12	VIVVLRNPLIAG
DR12	TPPGTSDEHLSVVRYLATAHIDG
DR12	GVIVELIKSKKMA
DR12	GKKVLHMDRNPYYGGESASITPLE
DR12	LIELRKLEAAEDIA
DR12	VAYQIKRLKSHPSII
DR12	LELLHYLKNTSFAYP
DR12	LSLEVNKSPETKNDRG
DR12	LALVKRLKPLFNKSFESTV
DR12	ASMVHILMGSCYKTK
DR12	DFETAVKKLNGKLYLDG
DR12	RGSKIRFLILPDM
DR12	ILTKMQFMKYMVYPQT
DR12	FQINMIKYIKDK
DR12	KRELQELVQYPVEHPD
DR12	GSFSVKPLKQKQIVD
DR12	RLSQLLNLQLRRMPIL
DR12	RKGHIKLAKFGLYH
DR12	GSTRIPRIRQVIQEFFGKDPN
DR12	DIDEVVYDEDSPYQNIKILHSKQFG
DR12	ERIIVKQLEEDLYDGQ
DR12	DFNQRLLQYLYKQIYQT
DR12	GSLQILDQLLLPKQ
DR12	KIPHVVRLKTLVIKVSG
DR12	YGRILHYLKAKEYSH
DR12	SEEIRNLILPYI
DR12	ESHIKTLTERLLKM
DR12	APNLSKLVAEWE
DR12	LRELRHLKILHVKSN
DR12	RTIKLEHVHFRVF
DR12	TDYLMKILTERGYSFTTTAER
DR12	ASPLQALDFFGN
DR12	VERRVVNQLAAAYEQD
DR12	TQLGLAFLRGLSYHDGAL
DR12	EETLRLVKAFQY
DR12	VIILIFLEKPFQKS
DR12	DYPSIAHLVQKLSENNIQ
DR12	DDEVRILINDAYKRT
DR12	LQVLSLRNMGLHS
DR12	LTIAEERDKRLAAKQSSG
DR12	EEEIVDLRERHYDSIA
DR12	LKRQEVSRLRMLLKAKMD
DR12	LRKGVQLLLSERVSNL
DR12	EKKKKITVFKEISYTTS
DR12	HGPYIKLITGFLFT
DR12	GPPLKLFKNQKYQE
DR12	EELPHIHAFEQKTLTPDQWARERQ
DR12	FLLTLPFWAYSAA
DR12	LSLEVNKSPETKN
DR12	RSYFRTLLMYGFH
DR12	IAYKQNKANTAQEQQ
DR12	IKEDFELQLNKQLIFD
DR12	RKQVEVFRQNLFQEA
DR12	NKLETIRYLAASVF
DR12	VQPFMDQLAFHQF
DR12	QKYLRITRQQNYH
DR12	RKKVKLAVLKYYKVD
DR12	LARTLNRLLMHHI
DR12	LVAVEEIRDVSNLGIFIYQ
DR12	IQALIHGLNRHYYS
DR12	DPLSITFMDQHNFS
DR12	ELAQVLLQKVLLYHRE
DR12	PLVNLINKYFPG
DR12	EKVSGSQIVDIDKRKY
DR12	DIFKANKEVPCYVFDE
DR12	TVDLREMLAVSVLA
DR12	KLRNKIAGYVTHLM
DR12	WAQIHLVKTPLVQE
DR12	LKPLQLLEIKARGR
DR12	GDGIFWIQERFYESG
DR12	ADLASKRAVEFQEAQAYAD
DR12	MSLMSSLRVPSQ
DR12	KPGFYHGHVSYLDFAKFGVK
DR12	GQVKKETRYSYNTE
DR12	PDRPGWLRYIQRTPYSD
DR12	LPATYEIGIVRQFPF
DR12	LPPIPAVSNIKSLSFPKLDSDDSNQ
DR12	NPSIKSVIILKYNIQ
DR12	LSADAFKSGIVQYLQKHSYKNTK
DR12	AALQTLYILAYLH
DR12	EPSIALEKLRELSFSGIP
DR12	ETDEKKINRIRQVTTDGEIS
DR12	LKLVGISQPKYAAE
DR12	KATRHIFLIRHSQYHVDGSLEKD
DR12	APMLQVLSLRNMG
DR12	AHVSANLKTLNQYSIPEIN
DR12	SQAKSIAEQKRFPFATD
DR12	FEQFDELTLLHLREFDKK
DR12	AIAKIKMLGNIKFIGE
DR12	DDPVLQVLRAHRAELS
DR12	SPARASVASQSSYCYSSR
DR12	LNHKNIVKLFAIEEETT
DR12	GNNKAIRRLLHVAVSDVN
DR12	KLLERLPEVEVP
DR12	LPENLIILCEPSVK
DR12	FRIWRYNQELKAKAHK
DR12	GPNGMNKMVINHLEKLFVT
DR12	SRLPEIYIQLQREYQ
DR12	HQEKLLKLIELGMEGKV
DR12	DQQKTIESLQNKSY
DR12	GLIELRKLEAAEDIA
DR12	LVLEALPQIAAK
DR12	KEHVIEALRRAKFKFP
DR12	KTKEAVLLLKKLKAWNDIKKVYASQ
DR12	VPVKVLKGHVLTR
DR12	EEIRDVSNLGIFIYQL
DR12	KERLYPLRKYAVKA
DR12	KSPDDAVFQQIALSYSKENS
DR12	VDLITNLDMAAFQSH
DR12	GDLYILAQNFFYEK
DR12	LLLIQSLKNNLIEKD
DR12	DPNLLSLDAYVFN
DR12	DNEFGYSNRVVDLMAHMA
DR12	HREEIKIKSQDFYE
DR12	GKQIRGLAFSSYL
DR12	VPNLLKSLRSQKIVY
DR12	GNKKDLDPEREVTFLEASRFAQEN
DR12	IALYMASQPKNK
DR12	QPQKLLILDARSY
DR12	DLSRNLIHEIHSRAFATL
DR12	GSEFQPLAELRYLDFSNNRLD
DR12	EAIRSQYAHYFDLS
DR12	GPNIYELRSYQLRPG
DR12	LAHEIEALKSFSKSD
DR12	ISKAEMLEIVQAIYK
DR12	VKRKRIEAIRGQIL
DR12	LRGIVKHLEGLSEEAIM
DR12	FHMIHQRRKILSHTEEHKKFE
DR12	AIKSSLIILKQVME
DR12	AEDAIIALSNYRLH
DR12	WSLLSFLKLKPFIDR
DR12	APTLLPELHLLKQIKV
DR12	TPALTINRLCGSGFQ
DR12	RQGEITILSVGRFRVA
DR12	SPILLGSLAHQIYR
DR12	KPVQKLFAIIVGRG
DR12	EQEIRILLRDSYERA
DR12	ISQEIAQLQREKYS
DR12	ELVIKTLVQHNLF
DR12	LRNVDSLKKEAYE
DR12	ITRALVQIVKGLKY
DR12	EPDLEQAAHLIQALSNHED
DR12	DPLVNLINKYFP
DR12	NPAAGSVILLENLRFHVEEEGKGKD
DR12	IGPRAVDVLSELSYAPMTPDH
DR12	RKIDQNWYEGEH
DR12	VEEKIEQLHQEQANN
DR12	NPPKLSALEMLENSLYSPT
DR12	TQLLTLVCQLYQGKKP
DR12	KVSIAVLRGLAYLRE
DR12	MMVQIMENPFVQ
DR12	KLDAINVEKAIEF
DR12	IHLMALRELNIA
DR12	EKRDAFVYAIKNHYW
DR12	EHSFAFNIMEIQPF
DR12	APVKTIHWIKAPNYS
DR12	KSGIVQYLQKHSYK
DR12	DQIRIIIQESALDYRLD
DR12	DLDADREVTFLEASRFAQ
DR12	RPLVILPQRKFQLHH
DR12	VQDLKPFTEYVFRIR
DR12	TPSNGRIDIKQLIAKKIKL
DR12	VVGLIVSLLTGRMR
DR12	INNIGLLDNLLFG
DR12	GDGGLNNRLIKLSQDFM
DR12	LKRIRDLGEGHFGK
DR12	LNDVKTLVQQLYT
DR12	GPDPENIILILKTQSIL
DR12	SPDNVVRKQAEETYENIPG
DR12	DIKVLNAQRAGYK
DR12	NPKSDEMNVKVLDFEHFLP
DR12	KPGPDACREEKERWIRAKYE
DR12	FDLQIQSSNLFDKVSP
DR12	DPAIRVLRDYKV
DR12	FVRKVKMLKKPKFE
DR12	LLASIRMNHQALVRKL
DR12	ALAIRQLASVILK
DR12	LSTQIRALTEQQEQ
DR12	RIQLLDLSVFKFN
DR12	NDKILSLVHWGMY
DR12	ITLLRELGQGSFG
DR12	MPHAVLKLLENMPMPWE
DR12	IFRILLYHAVKYE
DR12	VPTAILAFLVNHDF
DR12	VVTITIMPAFIFEH
DR12	DIGWQLLRIFPK
DR12	IPSRQRTPKINMMLANLYKKAG
DR12	SHKKILQLIKSQKFLNKL
DR12	KKNDLRYIEMQHFR
DR12	HREEIKIKSQDFY
DR12	SLLVKELQSLAVAQR
DR12	HPNSLMKKITLLKY
DR12	LEGLSHLVAASF
DR12	LPPSHRVIWLQSVRILSR
DR12	ETLEKLVELTQKLFECDR
DR12	KLIISPFTLVYYT
DR12	LNNRLIKLSQDFMILW
DR12	QKFVALLKRFKVSDE
DR12	SPDDAVFQQIALSYSKEN
DR12	DSSSAVFLIIKLLYEKG
DR12	LQQVSRIAAYAYSA
DR12	VPFLSSLEGHIY
DR12	DIGIPDATGRLEILQIHTKNMK
DR12	YPLDRLEIELLKGETIL
DR12	EYVASLHLPSFDA
DR12	EVASLVPLHSHSYRKDHRPR
DR12	QAERLFNLVHQAYEVL
DR12	QIKILRLGGIAYFL
DR12	VLLLHSQRQYIFEYD
DR12	IAEGMAFIEQRNYIHR
DR12	VSIGVLVARFFKPV
DR12	RAVEFQEAQAYA
DR12	LPVATQIQQEVIKAYG
DR12	KLVSLSAQNLVD
DR12	KDIKPAATHHYLVVP
DR12	KNIIQLIINAYN
DR12	RALVQIVKGLKYMLE
DR12	ENIKALIEHEMK
DR12	QKLQELKNKYYQVPR
DR12	LGAIVRQKNHPMT
DR12	TRNDIVNMLVGNKIDKEN
DR12	SPAHNWEMNYQEAAIYLQE
DR12	ETQLGLAFLRGLSYHDGALVVT
DR12	AGDDKKGIVDQSQQAYQ
DR12	LPVSALKQPGVE
DR12	GGEGIEVLKNEPYEKDG
DR12	GLPISRLYAQYFQGDL
DR12	IDLHYIVRKLAAPVISV
DR12	EVSRLRMLLKAKMDAE
DR12	SSESEKDKERLIQAAKMFFFHVQ
DR12	KGSITSVQAIYVPADD
DR12	YNIITFLPRFLY
DR12	RRSVPLLRAISYHLVQ
DR12	VAITRVANLLLCMYAKET
DR12	GRTHIFKIHARSMS
DR12	DGEKRLAVLRLFWV
DR12	AAQLRRLEEHRYS
DR12	HPILFLSNLVEGTY
DR12	VLLLVHNLPQQLFG
DR12	LIHERESSIRQLEADIM
DR12	VRKILNLRVFEDESG
DR12	VKNCIVLIDSTPYRQW
DR12	KGDLRRMWSEPFH
DR12	KPGTGTLIINIMSEGKA
DR12	YPHNGMIDLKYFPYY
DR12	LKEQIIELQSKLDS
DR12	KDLTELVQRRITYL
DR12	NDIVNMLVGNKIDKENRE
DR12	VKLQILNLGAKLYLTN
DR12	LDRNLVLLVREKFGDQD
DR12	KETLYEINIDKYDG
DR12	DAVFQQIALSYSKEN
DR12	TVGGTAYAIYELAVASFPKKQE
DR12	QKITELRQKLADL
DR12	SQIVPKVAVFYRASP
DR12	VQRLKQMLNELMR
DR12	TPDLKALLNVVD
DR12	SPSMKNINPLTAMSYLRK
DR12	KLGGQDFNQRLLQYLYKQIYQ
DR12	QIFVKTLTGKTITL
DR12	KPPYADIHPMRAIFMIPT
DR12	DRVTIQELTAPLLTT
DR12	SVTLRQLRNRLFQEN
DR12	GMDYLGSRQYVHR
DR12	KTKVFQLKRKEYEMK
DR12	KIQKLLQDFFNGKE
DR12	QQTIIACIESHQFQPKN
DR12	GPQKKIISSIKALETQSKNGPVP
DR12	QEDYLRILRYFRF
DR12	RKIETEVAGLKTMLESHKLDNIK
DR12	NHQKQLESNKIPELDMTEVVAPFM
DR12	NDNLISTLPANVFQ
DR12	WSQLSIFRASKY
DR12	LQQHKLLKVIRKK
DR12	HRRVIRSITAAKYREK
DR12	KTTLKALTIEHITNQ
DR12	PTGKQLADIGYKTFSTSMMLL
DR12	ITGGIVEEYQLPYYNM
DR12	DVQLLRIMRYYER
DR12	GQKQELRSFWSYAFSR
DR12	QIRIIIQESALDYRLDPQ
DR12	ILDSLNYIKGFRYE
DR12	KKASIKILKNFDEAII
DR12	IVPLRYVKFQNVN
DR12	IVDMLYLKDLAFVDPED
DR12	VSRLRMLLKAKMD
DR12	EKFQKGIIQYLKKFSYRNAK
DR12	DSELEGQVISCLKLRYADQR
DR12	GESMKPLTFARFYLPI
DR12	VKEFSHIAFLTIKGAGHMVPTD
DR12	LLDIACWIHHKYNSDK
DR12	GLQVVAVKAPGFGDN
DR12	TPPTAQVVGVLKIQVHYYEDGN
DR12	LPKEIGELTQLKELHIQ
DR12	ASKYSGSQMEILANQLTG
DR12	DEAQAFRALVQEKIQKR
DR12	LAFVCDIRPEIHENYRING
DR12	EEIVTLRQVLAAKER
DR12	GVLIYMDQTKFPIV
DR12	RIIIQESALDYRLDPQ
DR12	AKFWVKELRSLEEG
DR12	TKKVVDYTTAKEFADS
DR12	ADQVKVFSYHRYQ
DR12	VPKAGAKAGRQGEITILSVGRFR
DR12	LAELRALMELRST
DR12	DKEIEVLNKHLF
DR12	DKQPVKVLVGKNFEDV
DR12	QATQMLKLQNLVIPW
DR12	IARLDQLEADYYDLQ
DR12	TRVTIRKSKNILFVIT
DR12	SQLLSFVRDLNQYRADIKE
DR12	IERLKALGFPEG
DR12	QPGMVITIEPGIYIPEDDK
DR12	ENFRKKQIEELKGQEVSPK
DR12	GIIRVLQAAHML
DR12	TLGAIVRQKNHPMTPEA
DR12	SQEIAQLQREKYS
DR12	LLALFTLRHHKYGR
DR12	APSGSSGGICEKSKLYS
DR12	FKANAKKTSGNSVKIVKVKKE
DR12	KKLAQIRQQQYKFLP
DR12	IPFNLMKVHLMVAVV
DR12	SHWQLTQMFQRFYPGQAP
DR12	NPAERADLKQLMVHAFI
DR12	KIRPLWRHYYTGT
DR12	DLKQLLALKGSSYSGLL
DR12	FLKRIRDLGEGHFGKV
DR12	HQYITKMTAIIFS
DR12	DKVQKCSHYLFSEE
DR12	IPEMDSHLVEKLGQHLLPWM
DR12	NAEAVKILVQHNADTNH
DR12	FYTHVFRLKKWIQKVID
DR12	MISRIEYIHSKNFIHRDVKPDN
DR12	KQEIDILRTLYHEH
DR12	HFALEELAQAGYE
DR12	KPWGITALPSGQFVVTD
DR12	QNGIMVELPQLTIHQ
DR12	DINVVIRQVYHLMETTP
DR12	NDGVFEKLDEYIYRH
DR12	DVHLVERLQALYT
DR12	KILVSLLENNIYV
DR12	AVKAILNQKIEPYMPY
DR12	LIEALQNVDYFVG
DR12	VTIQVLNQLIQKIRE
DR12	PPEADPRLIESLSQMLS
DR12	EHIQVNKAPKMR
DR12	GSALDLLRAGPFDE
DR12	KDTVIKPLLVEPEG
DR12	VPSVYPLDRLEIELLKGETIL
DR12	VQGLKQIHQQLYDRQ
DR12	IRQGKITELSMPSDQ
DR12	VDAAEVTELHVISYEVER
DR12	RKLMVEPLQAILIRM
DR12	VNYKVVELDLLEYGNQ
DR12	SVQLRVLYGPKI
DR12	LPPVLVLHLKRFVYE
DR12	DVNKIYLHNHLSFIL
DR12	VRVRKIKPLSEIHS
DR12	VRDLNQYRADIK
DR12	ATDAVQILGGNGFN
DR12	VPLEKLKFIKGTDYQLS
DR12	RENEVKLLVERMMALQ
DR12	IKGNFHAVYRDDLKKL
DR12	TPSSVIYHLMTQHWG
DR12	IVITLVMLKKKQY
DR12	DSTDFTGTIKLLNENSYVPR
DR12	VVVYLQKLDTAYDD
DR12	GPGGRSQKAEGQRWLSALRHHSDG
DR12	GTVGLLLEHSFE
DR12	NDEHTRRELAKMKQEPVK
DR12	EIIGLLMLEAHHFPGP
DR12	LPYHGESISMLIALPTES
DR12	QLEQLSAMGFLNR
DR12	IELGYLTAEQFDEWVKPKDM
DR12	DDRRLELLVQPKLL
DR12	FIIKIIRDEQYTA
DR12	LNGQVFASRSYFFDRAG
DR12	FFRQILALTGWGYR
DR12	EAVAQLAQELYNSG
DR12	IPRRDLKQLYFNL
DR12	EKKVSLLQNESVEKNK
DR12	LTGLTVAEYFRDQE
DR12	PVVVPLHSLDEKT
DR12	HTRRELAKMKQEPVKPE
DR12	SKYIQEQNEKIYAPQ
DR12	KLRVLILCHNRIQQ
DR12	QLDLSYLQREAYDR
DR12	VVLANIKMLEIDP
DR12	VAHAVVFLLESPYITG
DR12	VPDGFLSELTQQLAQATGKPP
DR12	NQRLLQYLYKQIYQT
DR12	VGGQDKIRPLWRHYFQNTQGLI
DR12	QDKIRPLWRHYYTGT
DR12	IDVTSLRTPELTW
DR12	LQVLREMKAIGIEPS
DR12	STRIPKIQKLLQDFFN
DR12	NTYLVKRLEYESFQCG
DR12	IEKEHVEEISELFYDAK
DR12	QREIQILKALHS
DR12	TIAEERDKRLAAKQSSG
DR12	AIYYFKANVFFKNYE
DR12	RMSRLSARLFGEVT
DR12	AHVIFQNVAKSYLP
DR12	IELRFQSAVLYAAQ
DR12	IGLATWQVFYLRRFFKAKKLIE
DR12	TDRDVITALTHRPWSLS
DR12	NREPVRQMKALYFIT
DR12	EKRDAFVYAIKNHYWYQ
DR12	DSSVIISALKTYLVSGQP
DR12	ITILVTHQLQYL
DR12	QNLVKIMSLYYQY
DR12	LQLSVSNLQENPY
DR12	LRTQVVRLQAEKADLLG
DR12	KPAVIKYLISHSFRF
DR12	KGKDAMQSFMMPFYLMK
DR12	MQVKLLQSLGLK
DR12	LDQDLLMLKATSM
DR12	TKKLITHLKPHTFYN
DR12	KKDLDPEREVTFLEASRFAQE
DR12	GPSPFSPVQLHQLRAQILAYK
DR12	ILFLTCISAHRYS
DR12	WIQRILSLQNHHIIEN
DR12	KQFVVFEGNHYF
DR12	KETAIELGYLTAEQFDEWVKP
DR12	FAVFGLGNKTYE
DR12	IIEQLLSNIFHKE
DR12	VDIVALKTMKMR
DR12	IVNTNVPRASVPDGFLSELTQQLA
DR12	VAEWLRALHLEQYTGL
DR12	DPESSIFIEDAIKY
DR12	YIHLENLLARSYFDPR
DR12	HDDRVVPLHSLKFIAT
DR12	ADDKDSLPKLKDLAFLKNQLES
DR12	RKIVAKSSLQYS
DR12	WRDVQHIIVFTATRYEDRR
DR12	HDEVLEALLSARFD
DR12	QTVNELHDPMYQ
DR12	KKEWVEKLTEVSISS
DR12	IDIQANSAYRYPP
DR12	LYGLAKQFTILDSKQFIKYY
DR12	KCSHYLFSEEIT
DR12	RGVKLLAALLEDEGG
DR12	RLVTLEEFLAST
DR12	DRETIIMNQILPYIK
DR12	NKLQIMLQRRKRY
DR12	ESNEVVHLEAQNDP
DR12	ANKLHLQKINDFVLS
DR12	WHEKALAVGGLGSIIRVLTARKTV
DR12	DELEIIEGMKFDR
DR12	QPLAELRYLDFSNNRLD
DR12	SKRDIRRLYARFEGDF
DR12	AGFISVLKLFRMRSLR
DR12	VHNLLIIDQHTFEVLH
DR12	KERETAIRQLEADIL
DR12	AERTLATLSENNME
DR12	HHDIVRLLDEYNLVR
DR12	EVSALQHLKAIDL
DR12	LVQIKQMFAQMYQKT
DR12	VEIVRALLQKYADIDIR
DR12	YAFRMSRLSARLFGEV
DR12	GLRELKRLKVLRLK
DR12	RDQKRIAAQKQEQFKVD
DR12	RRPLILQLVHVSQEDK
DR12	IVDRVSYLLQEIYGIENKNNQ
DR12	LSALQALMPWRY
DR12	QLLLLPFFPESPR
DR12	DLKKRIESLIDRDYMER
DR12	LPYREMEHLRQFRQD
DR12	VPSNFVARVESLEMERW
DR12	SIVRLRFSAFLR
DR12	KLQDGSIKMKPLMGVIYVPL
DR12	TTRIHELKQAKVS
DR12	WEALIHQLKINPYVLSDKD
DR12	VSLHLTRLPQPLIAG
DR12	AGGGFLAALSAGRYLG
DR12	DFGPHGVLFLPQKPFFTDG
DR12	ERVVINISGLRFETQ
DR12	LEYIAPMTEKLYPGYY
DR12	VLLLKKLKAWNDIKK
DR12	ETKEEVLQYCQEMYPE
DR12	GSYKAQINQRNFEVT
DR12	NSVIKQLMKKEFTL
DR12	NESIIVALFQGQFKSTV
DR12	YDLIKTLKAAKIR
DR12	EVHDLERKYAVLYQPLFDKRFE
DR12	IQIEALLMRACEPI
DR12	ELEGEITTLNHKLQDAS
DR12	KLNITNIWVLDY
DR12	VSFFTSLWNHPF
DR12	ESVAILPQLFMIS
DR12	NRVGLNLLYAQTVSDIE
DR12	HGESISMLIALPTE
DR12	IVELKKLVVENMDI
DR12	DRETIIMNQILPY
DR12	IHRIEGLSQKFIYL
DR12	KDAVDLMKALKFKK
DR12	RDVTYEEAKQFAEEN
DR12	NEAWKRQLQPKQD
DR12	RFWVNILKNPHF
DR12	NKIEKIYIMKADTVIV
DR12	EFSHIAFLTIKGAGHMVPTD
DR12	DIANQLATDAVQILGGNGFNTEYPV
DR12	RDVTYEEAKQFA
DR12	VDEVGGEALGRLLVVYPWTQRF
DR12	YEEVLHLLRYRNWH
DR12	ETGDIRTMVFPVM
DR12	VQLKRKVTLLRGVSIIIG
DR12	LLRMLRMIILPL
DR12	NFAHVIFQNVAKSYLPNA
DR12	TPTKMSPINMLYFN
DR12	APEKKKVDKLNAAHYST
DR12	TKENVLAVIRNIRYMSG
DR12	DKESHIKTLTERLL
DR12	DDVAALHGPVVR
DR12	AGSVILLENLRFH
DR12	NPKSDEMNVKVLDFEHFL
DR12	RQGAKINEIRQMSGAQIK
DR12	KNMVPQQALVIRNGEK
DR12	VPEIKEVVSHKYK
DR12	LPKKDIIKFLQEHGSDS
DR12	AAGVIGMLSAVVAS
DR12	AGGVGKSALTIQLIQNHFVDEYDPT
DR12	KNDKSVKDLVILLYETA
DR12	GKVSIAVLRGLAYLREK
DR12	DVKIYLDENYERIN
DR12	IISLNTNLYYGPN
DR12	KLQLFKMFPIIL
DR12	LPPRLFTLPLLHYLE
DR12	DTFVEKLATQVIKN
DR12	DKKISRLDAELVK
DR12	TSLVTLLLAVPIT
DR12	IDLDKEKRDAFVYAIKNHYWY
DR12	KALRVLKQKRMYE
DR12	GLIELRKLEAAED
DR12	GTDMVPAISLAYEQAE
DR12	IGPEISAAVMKIFD
DR12	IIVALFQGQFKS
DR12	IFLINKLHSIYER
DR12	YADMRELRQARFL
DR12	LAQLIWSRALGFPLE
DR12	EVTELHVISYEVE
DR12	EPGHQSPNCILFIENLTAQQYGHYF
DR12	FLKHIERTRQLLFVVD
DR12	KVKLAVLKYYKVDEN
DR12	SLVVLANIKMLEIDP
DR12	GRPLVILPQRKFQ
DR12	SPASFHRLDHLVEIDF
DR12	IRDNNPVVVLENELM
DR12	ESHKLDNIKYLAGSIF
DR12	DEKVDVIILIFLEKPFQK
DR12	EGHVLTFLKQHYGR
DR12	AGWILSHLETYRRPE
DR12	HTEEMRFLREWVE
DR12	PNSRLFHLPEYTWRLPC
DR12	LNPLIYPLCNENF
DR12	KGREILELVQKGIPV
DR12	RKKQIEELKGQEVSPKV
DR12	DNVKHYKIRKLDNGGYY
DR12	KGSITSVQAIYVPA
DR12	EPKPEVTYISQKIYDLSD
DR12	RHIAVLQAEVYGAR
DR12	VVHFTPLIQPKIEQP
DR12	FRQILALTGWGYRVI
DR12	GSGIRYLHENKIIHRD
DR12	FPPLSEELISEMIRHPYETQ
DR12	ERERLVRMYFDKYVL
DR12	QKALRVLKQKRM
DR12	GGFLAALSAGRY
DR12	ENPDLACLQSIIFDEE
DR12	TQLIEALQNVDY
DR12	HPYAIAVFKNEIYWD
DR12	IKERETAIRQLEADILDVN
DR12	EDTKELVVAKAGVYYVF
DR12	LDKDIVALMVRRAYD
DR12	SVPSLVYAVQNNM
DR12	GVLGNLVLMGALHFKPGSR
DR12	LVCQLYQGKKPD
DR12	MIVINEGSLDGTR
DR12	KLVSDEMVVELIEKNLETP
DR12	LKKLELLRQNAVRVPR
DR12	IVRALLQKYADIDIR
DR12	DPQRFPHGIRQLANYVH
DR12	KRKRIEAIRGQILS
DR12	PTNTVFDAKRLIGRRFD
DR12	IEMLLDLIMKRMER
DR12	LQPALTIIGKYFYRKRP
DR12	ILRVPIHDIAAVSYVRD
DR12	KAQGQKKVEELEGEITTLNHKLQ
DR12	QFDELTLLHLREFDKKK
DR12	KKNMILMTNHFYA
DR12	HVFEYIRSETYK
DR12	LPLVRKIAAEYYDNLP
DR12	DNIICGITSVSFSK
DR12	AAQLRRLEEHRYSAA
DR12	KRQEVSRLRMLLKAKMDAEQDPNVQ
DR12	NDIALLKLKPVDG
DR12	THKAIQALNGRWFAGR
DR12	LPGNIISALLMDRIGR
DR12	GKPKVDVLKNHLVK
DR12	GTYTIHAQKEHLYFET
DR12	LPDNKEGRKVLKLLYRAFDQK
DR12	HENFRKKQIEELKGQEVSPKVY
DR12	GPISKTINMLVRWYVD
DR12	NFPEILCIHLKRFRHE
DR12	LPFMKKLNIEEFEF
DR12	SVILDNLPHPYAIA
DR12	NDKESHIKTLTERLLKM
DR12	FVQITDPTQPETIAVMSWMKSYPF
DR12	ILDILEYIHEHEYVHG
DR12	QARVRQLQAESVS
DR12	DLDPEREVTFLEASRFAQENE
DR12	MKKITLLKYFRNY
DR12	LSQLTALRSVELEE
DR12	IPLIILAGKKYG
DR12	GILTVDELLAIRIPL
DR12	SNIVDMLYLKDLAFVDPE
DR12	DEPNIRVLLEHRFY
DR12	KEDLVILFADSYDVL
DR12	TPDENDQVIVKIIGHFYASQ
DR12	LIELRKLEAAEDIAYQLSRSRNITY
DR12	TESQQIRYFTHHSVK
DR12	ATVLSIPELLYSDLQ
DR12	TRVEFEELCADLFERVPG
DR12	TVNMRLLQDYPITDV
DR12	QIIECLKENKKQ
DR12	TPIKGRLDALWALLRRQYD
DR12	LKGDLRRMWSEPFHSK
DR12	GNSIFQINMIKYIK
DR12	TTNVVDIILAHHFGQEE
DR12	ITDPTQPETIAVMSWMKSYPFVLS
DR12	RELAKMKQEPVK
DR12	DDQIIVALKSEED
DR12	APAAVVELENYGMPFS
DR12	NPKNKIKVYIYALKKYVDD
DR12	SPASFHRLDHLVEIDFRCN
DR12	PRSEVEALRMMSILR
DR12	AGDRIYVMPWIPYRTDT
DR12	ILYNKGIMGEDTYPYQ
DR12	NQIRSLTKYFLQD
DR12	EPRNAVIPQYQALFS
DR12	IPFSDLQQVSRIAAYAYS
DR12	APISWEQADPFASL
DR12	SPDSEITELKFPSIN
DR12	EAVRRLIWEKNLKFV
DR12	KVTRLQYLNALLATR
DR12	RLRKDQLKKLPVHKF
DR12	KDLLEARLIKHQDEISS
DR12	QIIECLKENKKQLSTRCHQ
DR12	EAMRVLIEKMMRN
DR12	WRAPIASIHSFEL
DR12	RRLIWEKNLKFVML
DR12	AQRALQQLKQKMVN
DR12	ADIIQLPQIVVV
DR12	KADLASKRAVEFQEAQAYADDN
DR12	YSEIAIQMMMHMQPK
DR12	HNGMIDLKYFPYYGK
DR12	GEEMVQALKQLKDSEE
DR12	LVELTQKLFECD
DR12	VEKAVHLLKKFQILDFT
DR12	EERGLEPLKNNNYR
DR12	QTVLHIIQVVIS
DR12	ATHCLPEPHLLRLRALGFSEE
DR12	DASTNGLINFIKQQRE
DR12	DLASKRAVEFQEAQAYADD
DR12	VDLREMLAVSVLA
DR12	GPNGSGKSTVAALLQNLYQPTG
DR12	QFDELTLLHLREFDKK
DR12	TETQEKNPLPSKETIEQEKQAGES
DR12	VAAEIRIIPAKKYV
DR12	FITMNPSVVQRAF
DR12	LSIHYLMLPRVR
DR12	QMLKLQNLVIPW
DR12	DDESGQKKLHGLQAILVH
DR12	DTRKIIKAMLSYVWPKD
DR12	DRLVTLEEFLAS
DR12	LDVVVSLAERHYYN
DR12	VTEILNNAELLKQIVYCIGG
DR12	NLEKKARLKEEAAMKAKTE
DR12	KTTALKQLQGHMW
DR12	DYSTKENVLAVIRNIRYM
DR12	VPKITLIIGGSYG
DR12	SGIDLLRTYLWR
DR12	VNEEVKKLCATQFN
DR12	TYSKSPDDAVFQQIALSYSKEN
DR12	TNPSIKSVIILKYNIQ
DR12	ADIKEMQNLSFQ
DR12	SPGLFADQAEILLSNHY
DR12	EPMKSVQKIGALFF
DR12	RRSLIQFMKQVHQG
DR12	KYAVLYQPLFDKR
DR12	ADHDDRVVPLHSLKFIAT
DR12	GFVKVVKNKAYFKR
DR12	IDEIDAIATKRFDAQTGADRE
DR12	DNLVLEINSLKYAYN
DR12	EDDIKEDGIVPLRYVKFQN
DR12	KDAMQSFMMPFY
DR12	ITQAINQLDEGPMG
DR12	DKVRETIEALRMAGIKV
DR12	GPKIHQVKHMYQVRIQPS
DR12	VGGQDKIRPLWRHYFQNTQG
DR12	VTLKELNARPMEVF
DR12	QTIIACIESHQF
DR12	KKQKVERIASHDFD
DR12	MEYTTILRLREVEFASE
DR12	KPSAKLLFVNRLKGKKYK
DR12	HLENYALKMFLYA
DR12	NIRQQDVFMFLTN
DR12	FRAIAFLQQPRSL
DR12	IVKQMRILHVNGF
DR12	DPELPEVIHMLQHQFPSVQ
DR12	ANINEIRQMSGAQIK
DR12	LPDGIGQLKQLSILKVDQNR
DR12	AAKKKLQSLSNHLFEEL
DR12	QLNLRLLKKHNYNILQ
DR12	VKEMVRILRTVPF
DR12	IAKLEKAKAKELATKLG
DR12	VTSVTLLVARVFQKA
DR12	GRTHIFKIHARSMSVE
DR12	KQHELQVNSMQLLYYQ
DR12	PPRNLLELLINIKAGT
DR12	DPVPKPVIKIEKIEDMDDN
DR12	HNRLSFIKASSM
DR12	SSELSKLAANAFL
DR12	RILRQLRNIQVTNHSQ
DR12	TAQIALQPALKFNGGG
DR12	AWAISQLATRRYQ
DR12	IGSGIRYLHENKIIHR
DR12	LSDLTKQISRDYGVL
DR12	KARRKLIYEKAKHYHKE
DR12	SQIVDIDKRKYL
DR12	KFVFFNIPQIQYK
DR12	PRLIESLSQMLSMGFSD
DR12	DRLEQLKAKQLTQ
DR12	VAELVGILKEPHFQS
DR12	EATLKQLDGIHVTI
DR12	IPGGPSPGSRVLTILEQIPG
DR12	TGVEIKRIMAKAFKSPL
DR12	FQGLGALKSLKMQR
DR12	YLMKILTERGYNFTT
DR12	DVDLSGVKFAVFGLGNKTYEHFN
DR12	QKPIIRILWMVPIYS
DR12	LTSEIKSLFVHPFLAE
DR12	TPPSIKKIIHVLEKVQYLEQ
DR12	KPLGRVVLELKADVVPKTA
DR12	GGTWEFLQAPAFT
DR12	SVTVKYLRSHGY
DR12	HNLIINIMSAEDFPLPYQAE
DR12	SEDVIRLMIENPYETR
DR12	APDPAHYRERVKAMFYHAYDSY
DR12	INEAMRVLIEKMMR
DR12	ISTMKVMQFQGMK
DR12	VPRETLKLVERLGAGQFG
DR12	GKSAILYVKSLLW
DR12	AVNIAQTPAELYN
DR12	EPPGARARVALTGLTVAEYFRDQEG
DR12	IKTRMQGLEAHKY
DR12	RAGDITELKILEIPGPG
DR12	SKFGINRLVNSGIYK
DR12	IRAIRIMKFHVAK
DR12	DGAPLIAIHKARYYKR
DR12	VVIRGAGNQYNYIG
DR12	SSIKHLVYAVIR
DR12	WQLTQMFQRFYPGQAPS
DR12	AEVERLRRENQVL
DR12	RRKQVSQQRALAFIKR
DR12	GIVKHLEGLSEEAI
DR12	SECEVKCMPTFQF
DR12	ELIGTLNAAKVPA
DR12	MQDAVYSLQQFGFSEK
DR12	YPDRVPVIVEKVSGSQIVDIDKRKY
DR12	LVVPVGGLSFLVNHDFSPLE
DR12	KLQEIYFIETKKFLLI
DR12	VAEGMAYMERMNYIHRD
DR12	GDILYKLSSMKF
DR12	DVVRELKAKKAPKED
DR12	SVDGQKRYTFRVR
DR12	GIRVQALKAMGYF
DR12	ANREKMTQIMFETFNTP
DR12	KKKTDELRNLHKLLYNRPGTVSSL
DR12	IFSIKPLQFHIFAED
DR12	ESSIRQLEADIMDI
DR12	SLRELRHLKILHV
DR12	TYILSLLLQGYH
DR12	TVTLIKYQELMEELRMLSFQQ
DR12	KGFLRAIKATPMAVA
DR12	MEKLRLLGLRYQEYVTR
DR12	TPKKNKHKRKKVKLAVLKYYKVD
DR12	KQDTLVALRQQLEEVK
DR12	ALQNLVKIMSLYYQ
DR12	SVAILPQLFMIS
DR12	FSHIAFLTIKGAG
DR12	IRPLWQHFFQNTK
DR12	LIKLLLLRGYAFNHSA
DR12	KSVKDLVILLYE
DR12	IPVLHEMIQQIFN
DR12	NMYAVQTLKDFQYVDRDG
DR12	VQTILSYQMQPKIHGKQ
DR12	RNGLSLISQVFYYQD
DR12	DSMVRLMRYNDFLH
DR12	IPSAKGKKNQIGLKILEQPHAVL
DR12	KVRAIRHLEFLPDSFD
DR12	GPQLLPVRALNEVFIGES
DR12	TRALVQIVKGLKY
DR12	TPLMPNQSIDVSLPLN
DR12	KQIATLHAQVAD
DR12	SVIISALKTYLVSGQP
DR12	LVHLKRFSYDGRW
DR12	LPLPGYRVREITENLMATGDLD
DR12	SFKNMVPQQALVIR
DR12	AAFAVSRLEQDEYA
DR12	KGEVLLIPQNGFW
DR12	SRHLECLRSREVWL
DR12	NPEDISQLVHHHV
DR12	ERHLNKMQNHGYENP
DR12	SQKELVRLLQQTVRSSQ
DR12	KEQLKQIPTHDYQKGD
DR12	GIFAINEAVESGDVGKTL
DR12	VQHPLRGLFLRNYLLQ
DR12	TTSIALLPRFVY
DR12	RRIEELNDLDMQLYDYA
DR12	VLNLEALKQKRFPP
DR12	LAELRALMELRS
DR12	RPIHPSKAPNYPT
DR12	ILPSIFYLRIVPSE
DR12	DALVKEFSVNENQLQLYQ
DR12	VYILRKIDQNWY
DR12	DGDRQKAMKRLRVPPLG
DR12	EHLPIFFLHLIPMLQK
DR12	RRIQIMLLRSLLM
DR12	GVTTIVRVCEATYDTT
DR12	DAGTIAGLNVLRIINEPTAAAIAYG
DR12	PRHALIKKLNQLRASEPGL
DR12	GKVSIAVIKGLTYLREKHK
DR12	DLHSYSQLLMYPY
DR12	VQRIQTLSQLLLNLQ
DR12	GTDNIALLKDPFY
DR12	KKLRPLYDIPYM
DR12	VEEEIQTLSQVLAAK
DR12	DEMNVKVLDFEHFLP
DR12	NTRETAQAIKGMHIRKATKY
DR12	EEISLQRNQIYQIK
DR12	RPPSSSHTVSIFHYQSFQYPTTA
DR12	DNDGKPRVDILKAHLMK
DR12	AAEVTELHVISYE
DR12	EREIRIINTEQYM
DR12	KEQIIELQSKLDSEL
DR12	FPDVKILIAFISYKDFR
DR12	GGQDFNQRLLQYLYKQIY
DR12	GKDAMQSFMMPFYLMK
DR12	ILETLIKGLQRLEYR
DR12	KQFTILDSKQFI
DR12	ELLRVLRAQPVQVA
DR12	EQFDELTLLHLREFDKKKL
DR12	KSDLRHLRAVPTDEA
DR12	KVVELYKQYIMDTVFH
DR12	NPQALKVLRTSEFMPYV
DR12	KENIIYLANHQSTV
DR12	VGVMDMLKFHKYTIGH
DR12	GDILYKLSSMKFKDPL
DR12	GHVITAISITHFKL
DR12	SPGGATIHALHFLESGGFRSL
DR12	IPIEVIPMAYVPVSR
DR12	NIPLLLYPQDGPRS
DR12	ERKYAVLYQPLF
DR12	WNDKEIEVLNKHLFLTS
DR12	YQELMEELRMLSFQQ
DR12	AELVGILKEPHFQ
DR12	IAFVRLPSLKVS
DR12	AKAGLLALSALTFA
DR12	LPSNPGDVTSMVAQAMGVYG
DR12	LEPERLVKILEVLRELPVPNYR
DR12	HDDRVVPLHSLKF
DR12	GWDLTVKMLAGNEF
DR12	VPHGSQVIRKLVMEPTFKP
DR12	QSLLSLTSEEYTDD
DR12	KRAVDFQEAQSYAD
DR12	KSHLIRLIGNLCYKNKD
DR12	SENIVSFIEKSYK
DR12	VAELVGILKEPHFQ
DR12	IKEITYMHSEGIL
DR12	EEIVYPQKAYYYCAII
DR12	TKEAVLLLKKLKAWNDIK
DR12	LAIVSGLRQEHYL
DR12	ENIDHLGFFIYRL
DR12	DVTAQIALQPALKFNG
DR12	SPSIRQLIMHAMA
DR12	DPVSPLLHELTFQAMAYD
DR12	EKTFIKSMHQPKILYL
DR12	IIKNTASLKYENYE
DR12	THIVAFDAVLFE
DR12	SGMRYLATLNFVHR
DR12	DPEAAKYVHGIAVHWY
DR12	KDSVICLKGSQWS
DR12	DKIDVIKQADYVPSDQ
DR12	NLVLMGALHFKPG
DR12	ALKRINKELSDLARD
DR12	ANLKTLNQYSIPEIN
DR12	LLQFERLVVLDYIIRN
DR12	AVAQLAQELYNSG
DR12	APSFGSLVALKELDM
DR12	DQFERIKTLGTGSFGRV
DR12	DDWEALIHQLKINPYVLSDKD
DR12	AGSVILLENLRF
DR12	WRAPIASIHSFELDL
DR12	FEIKSLDEQCVVGKI
DR12	EDVKEAIRRLPENLYNDRMFRIK
DR12	YPNAVLRLRFNHFA
DR12	FGRKLRLLSGYLWPR
DR12	SPSSPAHNWEMNYQEAAIYL
DR12	GTKTTIRLMNSQLVT
DR12	TPDEKKDEIEKIKAYPYMEG
DR12	LSDHIVLLRARPVINIV
DR12	ESLSELRQKGYEE
DR12	SVNLGILTADLYSL
DR12	SMNSQYLKLLSSQKYQIL
DR12	VRILKNLIMSGYSPE
DR12	LRKSNFAEALAAHKY
DR12	DSHLVEKLGQHLLPWM
DR12	LQAIHQLRSVKMEQ
DR12	PQTHVIENLHAAAYR
DR12	MKQTVEAMKTILDDLR
DR12	LKPLQLLEIKAR
DR12	DHEARLLVAKAYRH
DR12	VYIAELLAHKIH
DR12	GSIKMKPLMGVIY
DR12	EPPGARARVALTGLTVAEY
DR12	GSQIVDIDKRKYLVP
DR12	SHIHRIEGLSQKFIYLN
DR12	ALIEWIRRNKFV
DR12	DLRTLKQLAMNSIKYS
DR12	RTIIFSIHQPRYSIFK
DR12	RGITRIRGTSYQSPH
DR12	SDIIILPHIILNR
DR12	LTKEQLKQIPTHDYQ
DR12	EVLPLAFLGMHEIA
DR12	RRELAKMKQEPVKPEEG
DR12	DIIVQKIQPYTEQ
DR12	GPNRGHYIAIVKSHDFW
DR12	TDTETIAKLVKYMYDNRE
DR12	AANLAGLKILRVINEP
DR12	EDEAEKAAGFISVLKLFRMRS
DR12	LPSLNINLLRFPNFTN
DR12	EPQQLQVRFLRAEGYPVD
DR12	DGIVPLRYVKFQ
DR12	LNVKVLEALELYNK
DR12	VDLVRFTEKRYKS
DR12	NQIVKILHDFYIEK
DR12	TQKLQELKNKYYQ
DR12	FDELTLLHLREFD
DR12	MEQISIIERFPY
DR12	KVKLAVLKYYKVDENG
DR12	IASALGYLHSIKIVYR
DR12	RYGIEILPLPVMGGQ
DR12	KVTMETLTKFMQLHF
DR12	VQIRIFKIIVIG
DR12	RLEILQLLKGKLVVGHDL
DR12	KQEIIKITEQLIEA
DR12	IVKITSLDGHAY
DR12	KELTALLHHYYPIE
DR12	MDTSRVQPIKLARVTKVLG
DR12	KKGKELFIQQERFF
DR12	NREPVRQMKALYFITPT
DR12	VKSLKQGSMSPD
DR12	GNKADLEAQRDVTYEEA
DR12	REKLTELMFEHYNIPA
DR12	KGVIFYLRDKVVVG
DR12	IAGLDSRGFLFGPS
DR12	SRTEIGQIKNVLIPKM
DR12	IDDEVRILINDAYKRTV
DR12	VLELIPLKIFEMGPV
DR12	NIRFCRQYLVFHDG
DR12	DRWVVLKNNALSYYKS
DR12	KVNIIPLIAKADTLTP
DR12	IAAGTAAIGYLAYKRF
DR12	VMSWMKSYPFVLS
DR12	KGKELFIQQERFF
DR12	VPVHPLPQGEVQ
DR12	LGNGLVVLTYIYFK
DR12	TNPNLRIISLNTNLYYGPN
DR12	GQIMEIRVFPEKGYSFVR
DR12	GEPQQLQVRFLRAEGYPVD
DR12	LDRNLVLLVREKFGDQ
DR12	RDRITRLGDVQYR
DR12	REIIHQLSIKPM
DR12	ILKHINELSMKIDV
DR12	VPLRKIERLFSYMYSTAP
DR12	KDQLKKLPVHKFKKG
DR12	IAWLKRFLEYGKD
DR12	ATPAVRTVPQYKYAAGVRNP
DR12	NFIKAMVSYGMNPV
DR12	DGKTLNDELEIIEGMKFDRGYI
DR12	KQIATLHAQVADMK
DR12	EEVLQYCQEMYPE
DR12	TIAVMSWMKSYPFVL
DR12	SKEIKRLKGLLT
DR12	QVTPQEKEAIERLKALGFPEG
DR12	TDLRTISAQNMDIL
DR12	DLASKRAVEFQEAQAYADDNSL
DR12	DASAEVERLRRENQVLS
DR12	QDTLVALRQQLEE
DR12	DHYDIKMLTFLMLVR
DR12	FPKPLTALPFTTG
DR12	SQLIVLLKHKVFVE
DR12	YSNLIKLLMSEDYFTQA
DR12	FLRNINEYLAVV
DR12	LVRYFANEPFADFHR
DR12	ETVKYYNAESYE
DR12	KRFSIRQIRQHSWFRK
DR12	RVRKIKPLSEIHS
DR12	DDVRQHVQILKQRPLPE
DR12	LRELDLQRNYIF
DR12	VVLSLLKQLQEF
DR12	VTNEITPVLSYSY
DR12	DSFRPLYTHEYK
DR12	GKHSQILKLSKLTPGLYEFK
DR12	MLFFHFLDQLNYE
DR12	LAPMEAAKVRIQTQPGYANTL
DR12	MKILTERGYSFTTTAEREIV
DR12	VTAAILVAVLYIAHHN
DR12	AILRVAELSSDDF
DR12	VKHYKIRKLDNGGY
DR12	KQKLRQLHTHRYG
DR12	SSVIISALKTYLVSGQPL
DR12	SVRVNAILEKLYSSS
DR12	LKEEIKEMHGLRIFT
DR12	KSDLRHLRAVPTD
DR12	KKVSLLQNESVEK
DR12	DLPRALEQIHYILKPD
DR12	EEKMLGILVQHKVR
DR12	KIRPLWRHYYTGTQ
DR12	LKRNFLELTELKFILR
DR12	DLKKEIEILRNLYHENIV
DR12	LLALLQLKDFDFVPP
DR12	ADEDEAQAFRALVQEKIQ
DR12	VLESIERLPLHLYDTPG
DR12	KEMVTMKELEFSKD
DR12	LEDQIMSLHAEIMELQ
DR12	NFLQPLPAWPIKVVC
DR12	YEQKITELRQKLADLQKQVTD
DR12	EKDGDLYILAQNFFYEKI
DR12	DTAGQERFRSLRTPFYR
DR12	EDHSIRELVTQMIHREPD
DR12	GPLARLKKAIFSP
DR12	AKDLTELVQRRITY
DR12	GKSTIVRLLFRFYEPQK
DR12	DDSELEGQVISCLKLRYADQRL
DR12	KTTFIRHLIEQDFP
DR12	NVIQLLHIKSNKYL
DR12	ILTERGYSFTTT
DR12	VPEVRQLAASLWEDVG
DR12	DEDVKEAIRRLPENLYNDRMF
DR12	DALIARLRARLAAL
DR12	GVEDPEYAVTQLAQTTMR
DR12	RKKDLVKLQAGEYVS
DR12	TPQIVALAKLLLDP
DR12	DKVRETIEALRMAGIK
DR12	SVIEYLCAEGYM
DR12	LDVSSNKAPANKDP
DR12	GGVAVLTGKKVVQ
DR12	SDAIVWLKEHDVKKEDG
DR12	GHLFALRSLDYEAL
DR12	IGELTQLKELHI
DR12	DNVKHYKIRKLDNGGYYIT
DR12	NAFTVLAMMDYPYPT
DR12	HPQAIVSSSTPQYPS
DR12	EIAQLMSLIINT
DR12	DRRLELLVQPKL
DR12	LATVLSIPELLYSD
DR12	FLRNINEYLAVVD
DR12	LGQEIVAILESSRFR
DR12	DELEIIEGMKFD
DR12	LFIENLTAQQYG
DR12	LSLRLLQSHLRA
DR12	RELKRLKVLRLK
DR12	LAPMEAAKVRIQTQPGYAN
DR12	VSRVLNKLGGVKYD
DR12	DLTELVQRRITYLQNPKD
DR12	LLERMFQLINPQYHFS
DR12	APRSEVEALRMMSILR
DR12	YKARIFLEESLSFGVL
DR12	KYQIRIQIQEKLQQLK
DR12	ENEVKLLVERMMALQ
DR12	KQIQITQLFGVPV
[truncated: 46,557 more rows]
